# Supplementary material for: Genome-wide characterization of tea plant (Camellia sinensis) Hsf transcription factor family and role of CsHsfA2 in heat tolerance
Source: BMC Plant Biol. 2020 May 29;20:244. doi: 10.1186/s12870-020-02462-9 (PMC7260767; doi:10.1186/s12870-020-02462-9)
Supplement: Supplementary file 2 — Additional file 2: Table S1. Promoter sequences (2000 bp upstream of the translation start site) of CsHsf genes. [file 12870_2020_2462_MOESM2_ESM.xlsx]

## Sheet: promoter sequences
Table S1. Promoter sequences (2000 bp upstream of the translation start site) of CsHsf genes
Gene name	Promoter sequences
CsHsfA1a	ATCCTAATTAATGACCTCAATGTTGTACAATTCGGCTTTAATCAGCATAGGGTGGCACAATGTGTAAAAACGGATTTCTTGGGTATAATCAGTGGAAATATGGAAGGTTTGGTATTGTTTCGTAGCTTAAACATGGCCCATTCGTTGGGACCTAGAACTACGCACAACACCACTTTCATCATCGAGTGTATTTGGCAAAGCGCTCGAGCCTTGCAGGCGGTCAAAAATAGGGTGTCTACACTTGCCGATTGGAGTGGAAGTAGTAGTGAGATTAGGGTTAGGATTAGACTTGAGAGGATAAAGATGGAGACAAAATTGAAATTTAATGTTAGGACAAAATTGTAATAAAAATAAATAAATAAAATGGGGTCCAAAGTAAGAATGTAGAGGCATTTAGAA…
CsHsfA1b	AGGCAAGAGCTCTGGGTTGCTTGGAATGGCAGTGAGTCAGTAAGAGCTCAAGGAAGATGAGGGGGGGAATGTTTATAGAGGAGACGAGACCGCCCAAATTCAAATTCTGGCAAGACGGCGGGTTGGCTGCTCGAGAACCAATGGCAGCCCGCCACGTGTCCCCATTTATGACGACGTCAGAACTGAAGAGACAGGTTGAAGAGTTGAGTCAACCGGGCTACTTTTGAAGAAGAGGACGTCAACCGAGGAGTATAACCGAGCAAGTTTGCAGACAGGAATGTCAACTAGCCCGGTCGCCATTTCGCATTCTGAGGACCGAAGAAGTGTTATCCCGGTCGAAATAAGTAATCCCAGTCACGCTTTTGCGGACGGAATTAAGGGGCAATTGAGAGGGAGATT…
CsHsfA2	GAGCGGGTCGTAACAGTAATTGTAATTTATCCTATTTTTAAATAAAAAAAATCAAAAATTTATTTTCAAACATATTAATTTTTCTTTTTATTTTTAATAAAAACATTAAAAATTTATTAAAATAAAATTTTCTCATTATTTAATATTATTTATATATATATATATATATTTTTAAAATGAAAAAAAAAATCATTTTCAAACATATTCAGTGTGTTTGGTTTTAGTCATACTCAGCGTGTTTGGTTTTAGTTTTCTAAATTTAGTTTTTTGAAAATTGAGTTTTTTATTTTTCGTATTTTTTTATTTTTAGTAAATATTTTTTAAATTTTAAGCAATTTTTTATATTTTTTTAAATGCACATTCCTTATATGTATCTAAATAGTAAAATATTTATGAAAA…
CsHsfA3	GACCATCACGGCATCATTCTACTAGGGGCGAAATGAGGTCGTGACAGGGAAGGCATGTGAGGAACTTAGAATAAGTAGAAGGAGATTGCAAATAGTAGTAGGAGGGAAAGATAATATTATATTAAAAAAAATAAATATTAAAAATTTTAAAGTGAGATGATTCTATGATATAAATAGAAGCACTCTTTTCAGCTTGTAAAAAAAAAATAAAAAATCAATATAAAAAAATATGTTGCTAGTAACATTTTCTTTCAGATCCAAGAAAATGAGATATCCACTATTTTCACAGGTGAATATATTGATATTTTTACATCTACTTATTCTAAATACCCAATCACAATCTTTTCTTTGTTTTTTGTTTTTTTCTTTTGAATAACAGTTCACTTGAACAGTTTTAAA…
CsHsfA4a	AGGGGAAAAATAATAATAATCTGTGTATTTCATTTTAATTTTTTGAATTTAATTTTTTAGAAATTAAATTTTTTATTTTTTTATTTTAGTGAATATTTTTAAAATTTTAAATAAATTTTTTTTTTTACTTTTTTTATGCACTTTATTTAGATATATTTAAAAAATAAAATATTTATAAAAAAGTATTTTAAAAAATTAATAAATACACAAAAATATAAAAAAAATGTACAAAATTTTAGTATTTTTGGTATTTAGTGAATTAAAAAAATAAATTTACAAATATTATACTTTTTAAGTATATTTATATTAATTTTGTCTAAAAATCAAAAAAATTACTTAAAATATTAAAAAAATTAAGTGAAAACAAAAAAAATACAGAAATAAAAAAAGTAAAATTTT…
CsHsfA4b	GATTTAAGATGATTATAAAGAGTAACAGTTTAGAGTTTATGTTGATTGGTTATGAAGAGTAACAAGTTTAGGCTTTAGAACAAATAGAATATGTAGGGCGGGAGGAAGAGAAGGAGGTGGGGATGAGTGTACAATATTTTAGAGGGTTAGCTCTCATTTAATCGGTAGATATTTTATTAAATGATATCTTTTAATATAATTTTACTTTAAAATATAATTGTAATAAAAAAAATTAAAAATTAAGGGCTAGTTTGGCATGCCTCAAAAAAGTTCAAAAGCCAAAAAATTTCTTAAAAAGTTAAAAAGTTATCACTATTTACCAAAAAATAAAAAAAAATAATTTTATAAAAAAAAAGTACAACTCACATGTCACGTGAGTTGTACTTTAGCTACCCACAA…
CsHsfA5a	TGAAAATTTTCAACTCCAATTTTGCTCTCGCGGATACTCGACCACATTTCAAATAGTCAAAAAATTTAGAATCATTTAAATCCTTAACACACTAAATAATTTTTCTTATTTCTATACATATAAACAATGAGACTTTTAGGATTGTTATTTATTTATATTTAAATAGAATCACTGACTTTTAATATTATTTTTTTATATCTAATTATATTATATATACATAAATATTATTAATTATATCGGGTCAAGTTTGGATCGGAGTAGGTAATACCCGCCTTCACTTCCCCCCGTTGCAAGTGACTAAAATATAATTCACCGCTACCCCATATAAATGTCGGGGTGAGTAAAATTTGTCCCATTCAAAAGAGTATGAATGGACCCCCGCAGATCGAATTAAAATAG…
CsHsfA5b	GTGCTCATTCCTCAAGAAAAATAGCTATCCCAGTAATTTTATATTTTCATTTTCAAGTTATGTATTTGGAAGAACGGTTTGCTTCATTTGCTTCATTCCAGTAAACAATTGTAAGTTTTATTTTAAGTTATTAAGTTAAGTTTTATTTTCTGTATTTTAATTTTATGTATGTTATTTTTAGTGTGCTATTTCCTGTTTCCTGCTTCCGTCTCTTTTGGCTATATATATATATATATATATATTTTTAATTATATCAGATGGGATTTGGATCGAGAGAGGCAAAACTTACCCCCACTCCACCTCTGTCACGGATGACCAAAATATAAGTCACCGTCGCCCCATATAAGTGTCAATGTAGATAAAATCTGTCCCATTCAAACGGGTATGAACAAACTCCCG…
CsHsfA6	TTGAATATGAAAAACAGGATCAAAACTCGGGATTAACTTGGTGAATGAGTTACATCTTTACTTAGTACGATTTTTAAATCCAAGTCTTATCGTTGAGGTATGCAACTTATCATTCTCTTAAATTATAAAATAAAATAAAATAATAAGAAAAATGACAACGATGAATAAATCCTTTTAAGTCCAATAATGATTGTAAACTCCTTTTACGCAAGAGAAATACTATCTATTTTTGTAATGAAACTTTATTTGACTAATGCATATAATAATATTAAGATGGCAAGATATTTTCTCCCAACCAACTAAAACTATTTCAGCTACAAAGCTTACAATAGTTTAATTTAATGTGGCTCAACTCAACACAATAAGGCAGTTTTTCTTTCATGTCAAGTAAGTAAAGAA…
CsHsfA7	GTCACCAGATTCTCTTATGGGTCATTGGAATGCCTTTACGGCTGTTCCTTTATGGGTCATCGGAAACGTCTCTGTGCACTCGAGTCATCAGAATGCCTTATGGCTGTCCCTTTATGGGTCATTAGAATGCTTTCACGGCTGTCCCTTCATGGGTCATCGGATTTGTTAACACTAATAGATGTGCCACATACTATGATGTGAAATGTGTGAACTTTGAAAATGAATATGAACAAGTACATGAATCTATTTCTAAATTGAAATCTAAATATGCATAAAACTCTGTTTCTGATATAAATTCTGATTTCTAATTCTATTATGGACATCATTCATTATAACCCCTTTACTTTGTTATTATTCACTAGGTTCCTGCTAACTATTTATATTATATATGTAGTTGAT…
CsHsfA8	CATCTACTGCTCTGTTTTTTAAACTAAAAAAGTATTGTTTATTGAATTGAATCATATATAATAGAGTCATGGCACTGTTTTGAAAAATAAAGCATGATATTTTGGAAAAATGGCATGGCATTGCATTGTAATCACCATATGATTTTGTTAAGATTTAAATGTTGTGTTCAAGTATCTCTACTGAGTTTTAGCTCACCCTATGTGGAAAACAACTTTCAGGTACTGATGATATGTCTCTACTAAAGACTTAACTTGGAAGGACCATGGAGCTAAAGGCTCTTTTTTGTTCCTATTATTGTAATTATCTTTTGTACAAGTCTCGGGCATTTAATTGTTTTGGACTTGATCCACTTTATTATAACCAAGCAATGTCATGAAAAGATGTAGCCATTAGGACAT…
CsHsfA9a	CAACTATCGTTTGTTATAAATTTTAATTTAATACAATACTCAGGGAAAAAAAAAACTATTCTTCCATGCAATAATAAATTATCAAAATTATTTTTTGAAAAATATTTCTCATATCATTAAAAACTATTAATTGACTTAATAATTTATTTATATAACAAAATGGTTAACTGAAAAATATTTTTCATATCATTATAAATTGTTAATTATTTAATGGTTTACTTATTAATAAAATTGATCATTTGTTATGCGAGTATGATTTATGTATTAATAAAATTAGTCATTTGTATGTATTTTCTTTTATTTCTTTATTAGCTCAGTGAATTATCGTAATAATTTTTTTTAGATGAGAGAATTATCTTAATATTTGTTTTATATTTATCTGTTGAGAAAAGGTACGCA…
CsHsfA9b	GGAATACATCATTAGGTGTATAACCAATCAAAAAATAATACATATCATACCACATGATTCTGTCATATATCTATAATGATTTATTCTATTCAATTTTATAAAACAATATTCCAATGTAAATTTTTTTTATGAAAATATAAAATTTAAATATGCTGTAATAATAGCCCGTGTCTTGCACAGGCCTTTCCAAACTAGGTACTTGAGGTTTGTCTTTTATTTTCAATTTCGTCCTTTTATTTTGAATAATTTACTAATAGTGGCCTATATGTTAAGTGAATTTTTTAATTAATTAATTAATTTTTTTTCTTCATAATTACGCAAACATTATTGGTCAATTATGTAACAGGTTTTTCCATAATTATGCAAACATTCTTGGTCAATTATGAAACAGGTTTTTTG…
CsHsfA9c	TTCTATCATATATCTAATGATTTATTCTATTCAACTTCATAAAATAATATTCCAATTTAAAAATTTTTTTATCAAAATATAAAATTTAAATATACTGTAATAATAGCTCGTGTCTTGCACAGGCCTTTTCAAACTAGGTGCTTGAAGTTTGTCTTTTCTTTTCGATTTCGCCATTTTATTTTGAATAATTTACTAATGGTGGTTTATATGTTGAGTGATTTTTTTTTTCCTTTCATAATTACGCAAACATTCTTGGTCAATTATGCAACAAGTTTTTCTGTAATTACCCAAACATTTTTGGTCAATTATGAAACAGGTTTTTTCGTAATTACACAAATATTCTTGGTCAATTATGAAAGATAATTTTTTTTTAACAAATTACAAATACACCCATGATGT…
CsHsfA9d	AATTTTATCATATATTTAATGATTTATCCTATATATTTTTATAAAATAATATTCTAATTATTTAAAAATTATCAAAATATAAAATTTAAACATATTATAATAATTACCTATACCTTGCCGAGGTCTTTTTAAACTACTATATATATATATATATATGAATAATAATATATCCCTCTAATTTTGAAATTTTAAATAAACTTTAATGATGTGACAATGAATAAAAAAAAATTAAAAAAATAAAACTAAGGCCAAAATATTACATCACAATATATTCGACTCCCCATTAAAACTCTTTTATTAAAACTCCTAATTATTTTCTTATATATATATATACATACGTTACTAGTGTATTCGAAAAAAGACAAAGTGTGTTGCTTTCGTGGCACTAGGACGTGGTTG…
CsHsfB1	AAGGTAAACGAGGAGTCCCTCTCGAGTCGATGTGGGATAGACCCAACATAGACAGATGGAGGGGACTAGTACGCTTATAAGGTAGACGATGAGTCCTTCCCGAGTTGATGTGGGATAGACCCAACATAACCCCCCAGCGGACTGGGCCGCGAACAGCGGGAGAGTTTGCCGGATGCCCTCCTTCTAGCGCCAATGCACATGCCTGGTTTCTCGTGGTGTATCAACATATTGTTCGCTTCGGGGTTGGGTCGCTGCGAGCTTGCCCCCTCATGGTTTTGTTCCTTCTCTTGGAAGAGGGGAAAAGGCCTGCTGACAGATGGAGGGGGCCAGTACGCTTATAAAGTAGACGAGGAGTCCCTCCCGAGTCGATGTGGGATAGACCCAACACAAAATAAACAA…
CsHsfB2a	ATATAATAATCGACGAGTTCTACACATTAAACAAATTCAGATTATCGAAACAAAACTTATGATAAATCTTATAAATCCAATAATACCCTCTAATCTGATAAAAAACTGGAGAGAAGCCCATCATATATAAAAACTCCCAACAGCCTCTCTCGGGGAAAATTATTCAATACTCCCGAAGCACCACATGTCCATACTCCAAACCAATCACCAATTACTTAGCCCCATGTTGTTCTCTCATCCCCAACATAAACCGTGGGCCCTTGCACCTCTTCACCAATCAAAATCTTATGAAATACCACGTGTTTATATTCTAGGGGTGTGTTTGTTTGGACGGACTGGATAAGAGGGGATTGTAATCCATCAGACTATTAGTCCAGAGATACATTGTCCCCGGACTAT…
CsHsfB2b	GATTAAAAGTTAACTTTTTAAATTTTTTTTATTTTTTTATGTGAAATGTGATGTGATCTAAAATTAGTTAAAAGTTATTTTTTGACTTTTTATTCATGTTTCCAAATGGCCCCTCTATTATTTTTTTTCTATTTTTTATAGTATATTTTTTCGTAAAAAATTAAAAAATCATTTCAAATATACTTATTTTTTTCAACTCATATTTTAGTTAAAAATTACTAAAATAACATATTTGCAAACCAACTTTAATAATCATTAAGAGAATTCTATTATGCATACCTCATATCATATGGATATTTAGTTACGCCATTTTTTTATTGAATAATATTAGAGGTCTAAAAGATTTATTAAAATTTTTACCAAATGTCTCATATATGTGGGACTCGCATGAGACCTACA…
CsHsfB2c	TTCCAGCGCATTTGGCACACCTCAAATGCTGCCCTTCGTGTCACATAATTTCTCGGGGTGTGACACCTAACAGTTCACTATAGCACTACTATCCAAATGGTGTTGAGGTGGTGATCCAAAAAATAGAGAATGAAGGTGGGGGGAGGCGCAGGAAAGGAGAAGTAGATGGAGAAGGAGAATGGGGAAAGGGAGGGCTGGAGCTAGGGAGGAGATGAGGAGAGTAAGGTGATGTTTGTTTTGAAGGAATGGGTCAGGGGATTCGAATATTAGTCTAGACTAATAGTCAATTGTTTGGTTTAATTTTTTTATTATTCTGGATTAATAGTCCTTTAGTTCCTCATGTGAGAGATTATTGTATCTTAGGAGGGTGTGATTATTTCCATAAAATTGGTATTCTAT…
CsHsfB3a	CAAAGTGATACCTTCTTAGAAGTTAGAAGAAGAATACAAAGTAATATATGGTCGTCATTATAATATGGCAAAAGAAACCCAAAAATCGACAGTGTAAGAAAGAAGAATTGAATGGAGAATTTGAACGTTAAAGATGAATTGGGAATAAAGATGGAAAGTTTTGTCTCACCAACTTCAATTTACCCTGTAATTACGTATTTACCACTTTCTTTATCACAATTTTTATCAATTACTATGATAATTGACTTATGGTTAAGGGTTTGATCAAAGAGTAAGTTCATGTACACATAAATCAAATATAAAATAAAATACGTCCCTCTCATAAGGGGTAGGACCCATATATATAGGACTCACCCTTTGTAAGAAGGTTATGTCTCATTCTGTGTTTAGTTTCTATAT…
CsHsfB3b	TGTTAAATTCGCATATGTTTTACTCTAAGATAACATATTTTGAGCAAGTTACCTGTATCTTTTTGCCAGGAAAGTTTTACCTGGGATAAGTTGCCATACTCCTATGAAAGAAAATTGTTCAGATATGTGTAATAATTTCAGAGCTACGCTAGGAATTTTAAATAATTTATTAATTTTTTTATATGAGTGTAAGACTTATACATATGTGGGATGATGTGGGTTCCACATCAATTAAAAGATTTGGTAAAAAATTTAATAGATTATTTGGGCTGACATAACATTTTTCATAATTGGGAATGGCTTCTCTCTAGCCCGTGATCGGACTAGAGAGTACTATTGGGCATGTGGGGGCTCACCATGGGTTGTGTTTTGATAATCCGAACCGTTAAATGTGTAGAA…
CsHsfB3c	AGTTGAGTATATTTCCACACAAAACCTATATGTCACTTCAGTCCATGCAATTGTGTAATCAAAATAATGGTTATTAATCTCTTACACCAACAAAACAATTGATAATCAATATGATCATAAATAAAGAAAAACCCACAAAACAAAACATGATAAATGAAATCAAGAGACCCACATTCAGTTGACAAAGAAACCAGAACATATTGCCAACACTAGTTCCCCAGTAATATGTAACCTCTGTTTGGTTGCTGAGAAAACGCCGGAAAAGAGAGAAAATTCAAATCTTCGTAAACTAACAAATTTTAAAGATTTTGAATTTCTTTCACTTGTACCCATTAAATCGGCAACAAAAATGGAAGGTAAGAGACCCAAATCATTAATCGTAAAGATTAATCACACCGA…
CsHsfB4a	GGTGCCACATGATGCGTTGCATTGAGCAACACATTTAATCAATAATCTAATCATTTTTATTTTCATTTTGTTCAGTGACATTGGGTTGCACACAATAAAATTAATCTTATATTATTTACAAGTGGTTCAACTTTTTAACAAATTGAATGTAACTCGTCAAGTGGTTGTACTGTACTTCTAAATTTTTAGAGAGATATTTGGGATTTGAGCTTATGAAAAAGCATCGAACACACAGTTGTAAAAGACAAAATTAGTTATGAATGCATCCTATATTTCATTTGTAAAAAAAAGGTCTTGTAATCTAATTACTACAATAATACTATTAAGTTTAGGTGTTACATGTGGCAATAACACAATTAAATCTAATATTACCATTTATGTGTATCCTGTAAAGTCTAC…
CsHsfB4b	TTCAAATTCTTTAGAAAACTAACCTATTTTTTGAAATCACATTTTAAAAATGCAATTTTGAAATTAAAATTACATTTTCAATATGTAATTTCACCTTGAAATAGCATGTTGAGAAATAACATGTTGAAAATGTAATTTCAAAAAGTGAAGTCCATGTCATCATAAATTGTATTTTCAACATACGATTTTAAGGTGAAATTGCATGTTGAAAATGCAATTTCAATTTAAAATTGTATTTTCAAAATGCGATTTTAAAAATCAGGTTAGTTTTCCAAATAATTTGAAAAGTGAGTCAATTCTCTAAATTATTGTTATTTTTTTTTAGAATATTTTTTTAAAAAAAAACTCGAGAATCAAGACATAATTCATCTCTCTTAAACTTGGGTTTTCAAAAATACG…
CsHsfC1	CTTAATTATTTTATATATATATATATATTTTGGTTGGACATGGTTGGACTGTATAGCGAATTATATAATCGACAATGCTACGTGAGTTCAAATTTTGTGGCTTAAAAGTGACTCAAATGGCCAAAACGACGTCGTTTTGAGTACAGAACAGCATAAAAATGGCCAAAACGACGTTGTTTTGGCCATTTGAGCCACTTTTGAGCCACAAAATTTGAGTTACGAGACATTTTCCTTATATAATAGAAGTCATATTGTTACGAGGACGAATTTCAATAAGTGTATTTTTAATTTTTTATAAAAAAATATATATAATATTATAAAAAAAAATTATATGATTTAAATAAGAGATAATATGACATAAATAAAATAAAAAGATAAAAGTATGGAGAAGTTATTAGT…
