# Supplementary material for: Genome-wide characterization of tea plant (Camellia sinensis) Hsf transcription factor family and role of CsHsfA2 in heat tolerance
Source: BMC Plant Biol. 2020 May 29;20:244. doi: 10.1186/s12870-020-02462-9 (PMC7260767; doi:10.1186/s12870-020-02462-9)
Supplement: Supplementary file 4 — Additional file 4: Table S3. The transcript per million (TPM) values [47] of CsHsf genes in C. sinensis cv. ‘Shuchazao’ different tissues. [file 12870_2020_2462_MOESM4_ESM.xlsx]

## Sheet: Sheet2
Table S3. The transcript per million (TPM) values [47] of CsHsf genes in C. sinensis cv. ‘Shuchazao’ different tissues
Gene	Apical bud	Flower	Fruit	Young leaf	Mature leaf	Old leaf	Root	Stem
CsHsfA1a	19.401	19.9358	22.5822	15.8035	32.055	59.1592	18.6449	32.3256
CsHsfA1b	27.7533	10.5454	52.0552	24.6909	30.9599	25.6972	21.426	30.423
CsHsfA2	0.781659	3.716	42.5233	0.68562	1.97676	20.6483	91.4327	1.35491
CsHsfA3	1.02757	2.26977	3.11637	0.934157	2.23661	113.383	15.1784	1.05702
CsHsfA4a	7.47407	1.39601	15.9017	9.16159	17.4474	23.8517	13.4745	7.38953
CsHsfA4b	9.19547	4.27842	12.959	7.01903	9.47545	10.6027	19.1444	9.1192
CsHsfA5a	0.851921	0.843633	1.30686	0.814173	1.39208	0.887911	2.0956	1.57592
CsHsfA5b	26.5237	17.7163	33.2017	20.4315	26.0784	22.1891	36.6142	25.3012
CsHsfA6	0.0702615	1.3458	-	-	0.083525	0.03482	0.11751	0.0384371
CsHsfA7	2.93342	1.60692	10.985	1.80832	9.36408	14.0847	30.2784	3.29598
CsHsfA8	16.046	15.0649	31.8034	15.2122	16.5936	33.4011	33.3239	18.3057
CsHsfA9a	0.0526961	0.0301297	1.70898	-	0.0649639	-	0.0881326	0.0960927
CsHsfA9b	-	-	-	-	-	-	-	-
CsHsfA9c	-	-	-	-	-	-	-	-
CsHsfA9d	-	-	-	-	-	-	-	-
CsHsfB1	18.2856	20.7694	94.3775	21.897	29.772	32.5219	59.9693	34.5357
CsHsfB2a	6.06884	5.35305	39.2333	8.04746	13.4939	6.76379	26.5769	8.05257
CsHsfB2b	65.1939	81.7822	337.253	100.058	36.6489	53.2921	73.8257	54.8017
CsHsfB2c	64.3683	74.4104	77.9732	62.7771	68.407	35.6644	44.507	47.1239
CsHsfB3a	3.97856	2.00865	53.9561	1.49979	7.65646	0.478775	7.87318	2.72903
CsHsfB3b	1.14175	0.230995	26.9415	0.128554	10.0972	0.591941	5.15086	17.2486
CsHsfB3c	0.289829	0.562422	4.65171	-	0.241295	-	0.900911	0.566947
CsHsfB4a	21.0521	0.692984	3.30829	12.5211	0.83525	-	14.4831	13.5395
CsHsfB4b	33.462	0.251081	0.292445	19.8744	2.44079	0.0870501	11.4279	43.6357
CsHsfC1	5.67362	6.11634	42.8615	4.40511	13.9951	69.6401	188.398	19.084
Note: "-" represents no expression
