# Supplementary material for: Genome-wide characterization of tea plant (Camellia sinensis) Hsf transcription factor family and role of CsHsfA2 in heat tolerance
Source: BMC Plant Biol. 2020 May 29;20:244. doi: 10.1186/s12870-020-02462-9 (PMC7260767; doi:10.1186/s12870-020-02462-9)
Supplement: Supplementary file 5 — Additional file 5: Table S4. The transcript per million (TPM) values [47] of CsHsf genes exposed to drought (25% polyethylene glycol 6000) and salt (200 mM NaCl) treatments in C. sinensis cv. ‘Tieguanyin’. [file 12870_2020_2462_MOESM5_ESM.xlsx]

## Sheet: Sheet1
Table S4. The transcript per million (TPM) values [47] of CsHsf genes exposed to drought (25% polyethylene glycol 6000) and salt (200 mM NaCl) treatments in C. sinensis cv. ‘Tieguanyin’
Gene	Control	PEG_24 h	PEG_48 h	PEG_72 h	NaCl-24h	NaCl-48h	NaCl-72h
CsHsfA1a	41.4871	28.6431	28.6162	31.2869	40.2966	36.7589	18.5332
CsHsfA1b	8.20736	6.56906	11.0061	8.02406	10.6374	6.92116	5.21542
CsHsfA2	15.5309	1.38653	5.24161	2.68899	29.7932	3.70518	0.952731
CsHsfA3	10.6519	18.1399	16.4066	19.8258	47.5948	20.483	6.96288
CsHsfA4a	10.6595	29.9551	18.8186	30.5763	13.5777	13.4488	23.8628
CsHsfA4b	31.2912	50.7288	35.7367	11.8805	21.8028	23.3363	27.1783
CsHsfA5a	4.8639	4.41756	4.03634	3.09294	6.3338	3.86633	5.90802
CsHsfA5b	29.3898	56.0528	36.583	36.6392	32.3326	28.9389	26.7567
CsHsfA6	-	-	-	-	0.210873	-	-
CsHsfA7	3.90767	0.552132	1.47195	1.96667	9.03884	2.01645	1.22174
CsHsfA8	116.827	102.786	63.9889	58.636	39.7611	71.5487	46.4086
CsHsfA9a	0.218464	-	-	0.112005	0.243164	0.186641	0.0859322
CsHsfA9b	-	-	-	-	-	-	-
CsHsfA9c	-	-	-	-	-	-	-
CsHsfA9d	-	-	-	-	-	-	-
CsHsfB1	60.6728	59.4401	75.4064	100.196	72.8627	75.1123	66.7622
CsHsfB2a	15.7365	17.6522	24.328	29.8394	45.9917	23.1808	21.9061
CsHsfB2b	166.826	138.693	226.926	267.451	480.177	393.665	386.424
CsHsfB2c	147.979	99.5035	102.875	128.168	127.196	171.707	232.638
CsHsfB3a	22.3361	200.858	113.057	172.991	43.7497	94.589	302.736
CsHsfB3b	17.1893	31.7891	45.6798	21.1945	175.759	44.1457	82.3774
CsHsfB3c	3.03975	3.85312	3.08061	1.16552	6.14888	4.85738	5.85081
CsHsfB4a	-	0.173407	-	-	0.307924	0.118261	-
CsHsfB4b	1.74106	-	-	-	2.38298	0.686328	-
CsHsfC1	10.505	9.20549	11.6983	5.92251	10.6124	13.7954	2.4746
Note: "-" represents no expression
