# Supplementary material for: Genome-wide characterization of tea plant (Camellia sinensis) Hsf transcription factor family and role of CsHsfA2 in heat tolerance
Source: BMC Plant Biol. 2020 May 29;20:244. doi: 10.1186/s12870-020-02462-9 (PMC7260767; doi:10.1186/s12870-020-02462-9)
Supplement: Supplementary file 6 — Additional file 6: Table S5. Transcription levels of CsHsf genes exposed to heat and ABA treatments. Tea plant cultivar ‘Echa 10’ was used in the experiment and qRT-PCR data are presented as the mean ± SD of three biological and technical replicates. [file 12870_2020_2462_MOESM6_ESM.xlsx]

## Sheet: Sheet1
Table S5. Transcription levels of CsHsf genes exposed to heat and ABA treatments. Tea plant cultivar ‘Echa 10’ was used in the experiment and qRT-PCR data are presented as the mean ± SD of three biological and technical replicates
Gene name	Relative expression levels										log2(fold changes)
	Control	Heat_1 h	Heat_2 h	Heat_12 h		Control	ABA_1 h	ABA_2 h	ABA_12 h		Control	Heat_1 h	Heat_2 h	Heat_12 h		Control	ABA_1 h	ABA_2 h	ABA_12 h
CsHsfA1a	1.00574	0.591459	0.95904	0.858532		1.00891	1.15408	1.17846	0.59669		0	-0.757651	-0.0603373	-0.220056		0	0.206744	0.236901	-0.744946
CsHsfA1b	1.00209	1.36494	2.57388	2.4031		1.01047	0.769223	0.989418	0.462896		0	0.448833	1.36394	1.2649		0	-0.378526	-0.0153484	-1.11124
CsHsfA2	1.00497	1161.91	758.938	18.138		1.00353	0.17166	0.383194	0.118707		0	10.1823	9.56784	4.18094		0	-2.54237	-1.38385	-3.07453
CsHsfA3	1.0039	44.8498	286.525	67.629		1.00778	13.5976	24.7272	11.8198		0	5.48703	8.16251	6.07957		0	3.76528	4.62802	3.56313
CsHsfA4a	1.0034	0.267293	0.340243	0.732455		1.00088	0.812887	1.13368	0.624336		0	-1.90351	-1.55536	-0.449188		0	-0.298874	0.181018	-0.679606
CsHsfA4b	1.01202	1.09332	1.2703	1.20753		1.00957	0.934058	1.18203	0.982224		0	0.128721	0.345169	0.272064		0	-0.098416	0.241264	-0.0258757
CsHsfA5a	1.16114	3.25863	4.33605	1.43293		1.03246	1.13307	1.30915	0.9746		0	1.70427	2.11638	0.518964		0	0.18024	0.388634	-0.0371181
CsHsfA5b	1.00207	0.806102	1.1666	1.28873		1.00112	0.948768	0.882042	0.539387		0	-0.310965	0.222315	0.365954		0	-0.0758721	-0.181082	-0.890608
CsHsfA6			4.62335										2.20894
CsHsfA7	1.02619	204.863	196.54	23.5327		1.00015	1.35661	2.92071	0.688468		0	7.67852	7.61868	4.55659		0	0.440006	1.54632	-0.538539
CsHsfA8	1.00673	2.62975	5.63498	4.1448		1.0121	2.8987	4.46641	11.0802		0	1.39493	2.49441	2.0513		0	1.5354	2.15912	3.46991
CsHsfA9a		2.0664	30.8025	84.5698							0	1.04712	4.94497	6.40207
CsHsfA9b		20.1911	20.8298	443.392							0	4.33565	4.38058	8.79244
CsHsfA9c				146.518										7.19493
CsHsfA9d
CsHsfB1	1.01645	1.86269				1.01916	12.0993	0.43652			0	0.897384				0	3.59685	-1.19588
CsHsfB2a	0.932518	8.48998	6.39271	3.56639		1.00358	0.145335	0.347096	0.0270354		0	3.08576	2.67643	1.83446		0	-2.78254	-1.52659	-5.20901
CsHsfB2b	1.00034	17.8839	8.28273	2.58276		1.00458	0.386653	0.753487	0.371664		0	4.16059	3.05011	1.36892		0	-1.37089	-0.408346	-1.42793
CsHsfB2c	1.00109	0.938728	0.607727	0.26192		1.00142	0.371206	0.244015	0.164835		0	-0.0912215	-0.718505	-1.9328		0	-1.42971	-2.03496	-2.6009
CsHsfB3a						1.01831	0.587728	0.375744	0.28046							0	-0.766779	-1.41218	-1.83413
CsHsfB3b	1.00656					1.00451	0.383357	0.497234	0.279527		0					0	-1.38324	-1.008	-1.83894
CsHsfB3c						1.03422	0.542554	0.773999	0.422668							0	-0.882162	-0.369597	-1.2424
CsHsfB4a
CsHsfB4b
CsHsfC1	1.00552	0.91795	11.9682	13.3062		1.00615	5.60451	18.398	21.4982		0	-0.123512	3.58114	3.73403		0	2.48659	4.20148	4.42615
