# Supplementary material for: Genome-wide characterization of tea plant (Camellia sinensis) Hsf transcription factor family and role of CsHsfA2 in heat tolerance
Source: BMC Plant Biol. 2020 May 29;20:244. doi: 10.1186/s12870-020-02462-9 (PMC7260767; doi:10.1186/s12870-020-02462-9)
Supplement: Supplementary file 7 — Additional file 7: Table S6. The fragments per kilobase of transcript per million fragments mapped (FPKM) values [37] of CsHsf genes under heat stress conditions in tea plants (C. sinensis cv. ‘Longjing-changyecha’) leaves pre-treated with exogenous calcium. [file 12870_2020_2462_MOESM7_ESM.xlsx]

## Sheet: Sheet1
Table S6. The fragments per kilobase of transcript per million fragments mapped (FPKM) values [37] of CsHsf genes under heat stress conditions in tea plants (C. sinensis cv. ‘Longjing-changyecha’) leaves pre-treated with exogenous calcium
Gene name	Heat_1	Heat_2	Heat_3	Heat+Ca2+_1	Heat+Ca2+_2	Heat+Ca2+_3
CsHsfA1a	11.4969	7.78775	15.7669	6.13583	7.80406	7.73978
CsHsfA1b	11.4969	7.78775	15.7669	6.13583	7.80406	7.73978
CsHsfA2	583.963	433.893	926.039	288.154	280.684	373.683
CsHsfA3	157.196	74.5611	190.289	24.8886	53.0421	62.3179
CsHsfA4a	7.76048	7.85917	4.91804	14.1897	12.2749	11.3099
CsHsfA4b	10.4278	8.80654	9.57405	12.1974	9.53147	11.7532
CsHsfA5a	9.93524	8.30968	11.5354	9.15746	9.46862	11.0069
CsHsfA5b	9.93524	8.30968	11.5354	9.15746	9.46862	11.0069
CsHsfA6	n.d.	n.d.	n.d.	n.d.	n.d.	n.d.
CsHsfA7	302.305	212.282	310.141	198.066	149.773	198.173
CsHsfA8	11.8853	9.40356	16.5632	7.7565	11.0173	11.9157
CsHsfA9a	0	0.489187	0.196235	0	0.101872	0
CsHsfA9b	0	0.489187	0.196235	0	0.101872	0
CsHsfA9c	1.30949	0.895047	0.427433	2.5572	1.73078	0.924143
CsHsfA9d	0	0.489187	0.196235	0	0.101872	0
CsHsfB1	128.165	105.073	128.099	151.749	123.743	145.584
CsHsfB2a	583.963	433.893	926.039	288.154	280.684	373.683
CsHsfB2b	24.3116	23.8148	33.8198	47.802	26.1243	33.4871
CsHsfB2c	73.3088	68.5291	80.6754	118.473	68.4264	90.0606
CsHsfB3a	1.05167	0.629245	0.0934885	0.291308	0.436796	0.349839
CsHsfB3b	0.430847	0	0	0.0934851	0.350436	0.654899
CsHsfB3c	1.73004	0.150159	0.903532	2.50257	0.625404	1.37747
CsHsfB4a	583.963	433.893	926.039	288.154	280.684	373.683
CsHsfB4b	0.279998	0.787394	0.292463	0.0243015	0.364385	0.559365
CsHsfC1	7.80362	4.48916	9.71488	4.74497	6.34719	5.123
