# Supplementary material for: Genome-wide characterization of tea plant (Camellia sinensis) Hsf transcription factor family and role of CsHsfA2 in heat tolerance
Source: BMC Plant Biol. 2020 May 29;20:244. doi: 10.1186/s12870-020-02462-9 (PMC7260767; doi:10.1186/s12870-020-02462-9)
Supplement: Supplementary file 8 — Additional file 8: Table S7. Expression of eight CsHsf genes under heat stress conditions in tea plant (C. sinensis cv. ‘Longjing-changye’) leaves pre-treated with exogenous calcium. Bars indicate the standard deviation (SD) of the mean (n = 3). Each biological replicate contains three technical replicates. [file 12870_2020_2462_MOESM8_ESM.xlsx]

## Sheet: Sheet1
Table S7. Expression of eight CsHsf genes under heat stress conditions in tea plant (C. sinensis cv. ‘Longjing-changye’) leaves pre-treated with exogenous calcium. Bars indicate the standard deviation (SD) of the mean (n = 3). Each biological replicate contains three technical replicates.
Gene name	Relative expression level									Fold changes [(Heat+Ca2+)/Heat]
	Heat_1	Heat_2	Heat_3	Heat (SD)		Heat+Ca2+_1	Heat+Ca2+_2	Heat+Ca2+_3	Heat+Ca2+ (SD)
CsHsfA2	0.836389	0.974103	1.22826	0.162317		2.05541	1.85772	2.16147	0.125872	1.99904
CsHsfA3	0.895528	1.02497	1.0878	0.0800507		0.15182	0.174877	0.209709	0.0237956	0.178309
CsHsfA4a	1.13897	0.91962	0.955529	0.0960655		1.8307	1.94251	2.46612	0.276969	2.07003
CsHsfA7	0.842697	1.03123	1.14932	0.126276		0.379176	0.471602	0.633909	0.105291	0.49109
CsHsfB1	0.797876	1.37107	0.912516	0.247646		3.10782	3.41229	3.8603	0.309057	3.36867
CsHsfB2b	0.712688	1.10455	1.2697	0.233592		12.5843	18.197	28.9367	6.78431	19.3454
CsHsfB3b	0.85465	1.16682	1.00186	0.127513		2.00531	3.14257	3.92987	0.790019	3.00256
CsHsfC1	0.602907	0.773328	1.07241	0.19406		1.67701	1.62819	2.6295	0.460947	2.42366
