# Supplementary material for: Genome-wide characterization of tea plant (Camellia sinensis) Hsf transcription factor family and role of CsHsfA2 in heat tolerance
Source: BMC Plant Biol. 2020 May 29;20:244. doi: 10.1186/s12870-020-02462-9 (PMC7260767; doi:10.1186/s12870-020-02462-9)
Supplement: Supplementary file 10 — Additional file 10: Table S8. Primers used for qRT-PCR of CsHsf genes. These primers were specific for C. sinensis cv. ‘Echa 10’. [file 12870_2020_2462_MOESM10_ESM.xlsx]

## Sheet: Sheet1
Table S8. Primers used for qRT-PCR of CsHsf genes. These primers were specific for C. sinensis cv. ‘Echa 10’
Gene name	Genome ID	Forward primer (5'-3')	Reverse primer (5'-3')	Amplicon length (bp)	Melting Temperature (°C)
CsHsfA1a	TEA029045	GCACCGTTGAAGTCTCTGAC	TTATGCCTGGAAGCTTGGGA	165	84
CsHsfA1b	TEA030860	TGCCAGTGACTTCTGGGATT	GAGAGAGCTCGGGCATAACT	153	82.5
CsHsfA2	TEA023633	CCGTTTCTCAGCAAGACGTT	TGAGAGTCCCAAACGACGAA	101	85.5
CsHsfA3	TEA018554	CCGGAGTTCTTAGCTCGTCT	GGTTCCACAACTCGGGTCTA	160	82.5
CsHsfA4a	TEA024058	TCGAATGTCCTGCCTCCTTT	GGTAGCAAATCCCTCGCAAA	140	82
CsHsfA4b	TEA014681	CGTGGAGTCCGTCAAACTTC	CAGAAGACACAGCCAACTCG	199	85
CsHsfA5a	TEA022550	GTTGCACTTGAGAAAGCGGC	TGGCCGGGAGTAATCAACTT	142	86.5
CsHsfA5b	TEA006268	TCACGGTACTCCAGTTGACC	AAAGTGCAGCTTTCTCGCAT	110	84.5
CsHsfA6	TEA008111	CTCGACCAATGGAGGGACTT	TGTTGTTGCCTTTGCTCCAA	117	81.5
CsHsfA7	TEA005927	ACAGCCTCTTCCTCCTCAAC	TGCTTCCTCTCTGTCCCTTG	198	86
CsHsfA8	TEA015988	CACTGGGAATTTGCGAACGA	TGCTCCAACACTCTTGTCCT	132	82.5
CsHsfA9a	TEA021869	GATTAATGCGGCTCCTGGAC	TCTGGTGGCTTGGCTATCAA	183	82
CsHsfA9b	TEA016625	AGTAGTCCGAGTGAGGACCA	TCTGGTGGCTTGGCTATCAA	188	82
CsHsfA9c	TEA014089	GCCAAAGCATTCTCGAACCC	TTTTCGTCCAACGAAGCGGA	107	84
CsHsfA9d	TEA014078	GATTAATGCGGCTCCTGGAC	TCTGGTGGCTTGGCTATCAA	183	83
CsHsfB1	TEA013918	GGCACTGGGCTTTGAAATGA	TGGTCAATGATGTGGAACGC	171	80.5
CsHsfB2a	TEA012764	GCCAAGTTGGAAGAGCGATT	TCGAACGGCTCTGATTTCAC	161	85.5
CsHsfB2b	TEA022795	AGCAGAACGGTGGAGAATCA	CGGATTCCAGACGATGAACG	152	83.5
CsHsfB2c	TEA008064	GGCCGAGCTTATAGACGAGA	GTTTGACCGAGTGAGAACCG	155	83
CsHsfB3a	TEA013885	GATATCGTGGAACGCCGATG	AGCTGCCTGACAAAGCTAGA	117	82
CsHsfB3b	TEA000588	GTCATCTCGTGGAACTCCGA	AGCTGCCTGACAAAGCTAGA	119	86
CsHsfB3c	TEA010217	ACACCACCACCAAGGACTAA	CTCCCTCCACCACTACCATC	134	83.5
CsHsfB4a	TEA005751	ACATCCTAACAGAGCTCGCA	CAAGCTTCGGAACTGCATCA	177	85.5
CsHsfB4b	TEA031831	GCTGGACAACTGTGAAGGCA	GAGACGATGTGGTCGGTTGT	117	84.5
CsHsfC1	TEA022299	GGACCGTTTCATCAGTTGGG	GCGAACGAAGCTGGAGAAAT	121	82
